# Supplementary material for: AQuaRef: machine learning accelerated quantum refinement of protein structures
Source: Nat Commun. 2025 Oct 17;16:9224. doi: 10.1038/s41467-025-64313-1 (PMC12534518; doi:10.1038/s41467-025-64313-1)
Supplement: Supplementary file 4 — Source Data [file 41467_2025_64313_MOESM4_ESM.xlsx]

## Sheet: Figure 2
N atoms	Time	Max GPU mem
1925	0.012173	0.884181
10129	0.056496	4.32203
20555	0.108037	8.93304
48365	0.258135	20.0873
99311	0.554136	44.544

## Sheet: Figure 3a
	MP score			Rama-Z			CaBLAM			RMSD from start
PDB code	Ref. standard restr.	AQuaRef		Ref. standard restr.	AQuaRef		Ref. standard restr.	AQuaRef		Ref. standard restr.	AQuaRef
6j6j	2.67	1.09		-7.17	-1.95		23.48	9.57		0.434	0.404
8dq0	2.54	0.84		-6.49	-2.15		17.69	3.74		0.31	0.342
5xb1	1	0.5		-6.99	-1.09		5.3	0.66		0.171	0.437
8dat	2.8	1.36		-3.88	-0.1		11.11	5.56		0.261	0.401
7vvk	3.13	0.88		-6.33	-1.86		15.06	5.33		0.415	0.348
5yi5	2.64	0.71		-6.57	0.13		14.88	1.79		0.4	0.497
7vvn	3.24	1.09		-6.85	-1.93		17.42	6.95		0.452	0.387
6xmx	2.95	0.71		-8.01	-1.22		11.86	4.24		0.737	0.305
6y9x	3.61	0.65		-7.28	-1.61		13.79	3.97		0.683	0.366
6y9w	3.26	0.7		-7.16	-1.68		11.21	4.21		0.58	0.365
7kzn	2.86	1.36		-6.86	-3.57		19.23	5.41		0.66	0.572
8ve0	1.75	0.5		-4.1	-0.42		10.62	5.31		0.247	0.326
8dl8	2.23	0.9		-5.57	-1.11		10.74	5.37		0.387	0.409
6ezj	2.68	1.22		-6.16	-2.5		15.47	11.6		0.3	0.371
6wik	3	2.25		-6.79	-3.2		17.4	11		0.469	0.173
7dnj	2.42	1.12		-5.99	-1.33		9.09	3.03		0.201	0.376
8aza	3.61	1.38		-6.91	-2.81		17.19	5.79		0.659	0.419
7lkh	2.65	1.05		-5.81	-1.5		20.97	9.07		0.362	0.364
7pcq	2.93	0.53		-7.45	-0.48		5.02	1.43		0.558	0.31
7k9i	2.43	0.9		-5.33	-1.56		20.44	7.54		0.235	0.406
7vxz	1.69	0.92		-4.45	-1.49		14.73	9.34		0.282	0.386
7un3	2.97	0.98		-6.4	-2.1		18.7	7.57		0.432	0.364
8esa	2.08	0.65		-6.3	-0.49		15.22	4.35		0.247	0.42
8qjy	2.46	0.73		-6.05	-1.2		18.13	6.74		0.342	0.325
8ckz	1.64	0.59		-5.85	-1.77		7.66	1.82		0.257	0.243
8cl2	1.75	0.57		-6.12	-1.67		5.78	1.52		0.302	0.245
8g94	2.23	0.83		-5.65	-1.39		13.26	6.32		0.219	0.323
8cl4	1.75	0.57		-6.12	-1.66		5.78	1.52		0.302	0.246
8idn	3.03	1.22		-5.78	-1.88		27.27	9.34		0.39	0.409
8e6k	2.54	1.04		-5.3	-1.54		19.27	9.97		0.4	0.341
8fsj	3.05	1.05		-6.08	-1.37		26.86	9.99		0.381	0.422
8r1g	3.39	0.57		-6.85	-1.35		16.45	3.07		0.767	0.333
8qjx	1.78	0.8		-3.9	-1.05		14.51	6.74		0.226	0.333
8qk3	2.38	0.74		-4.98	-0.88		17.62	5.7		0.312	0.331
8r1f	2.96	0.55		-6.54	-1.37		15.66	3.57		0.451	0.307
8sgt	2.35	0.86		-5.19	-1.84		15.76	5.9		0.392	0.325
8sgj	1.88	0.78		-5.87	-1.24		13.79	6.21		0.347	0.299
8jo4	2.62	0.67		-6.31	-1.23		9.33	3.16		0.263	0.28
8vi5	1.64	0.58		-6.87	-1.24		5.92	1.97		0.288	0.257
8vi4	1.5	0.5		-7.11	-1.79		5.26	1.64		0.254	0.217
8vi2	1.46	0.58		-6.34	-1.44		4.93	2.3		0.292	0.25
1fb5	3.04	2.11		-4.32	-3.04		0	0		0.218	0.375
1jkt	4.1	1.64		-6.89	-2.99		21.88	10.85		0.319	0.557
1u87	2.41	0.69		-4.13	-1.18		12.2	5.85		0.24	0.375
1wl3	1.43	0.5		-3.33	-1.49		5.67	2.93		0.176	0.313
1xgo	3.58	1.95		-6.23	-3.03		14.09	10.31		0.246	0.539
2fdq	1.47	1.07		-4.71	-2.64		6.91	4.07		0.26	0.337
2yhj	1.14	0.57		-1.73	-0.96		5.69	5.69		0.16	0.306
4xcr	2.09	1.02		-4.85	-3.64		16.98	13.68		0.143	0.291
4yei	0.88	0.69		-3.22	-2.21		15.96	14.22		0.17	0.223
1fp9	1.9	0.94		-4.41	-1.96		7.86	5.65		0.173	0.276
1m10	2.19	1.13		-4.38	-2.27		11.35	8.3		0.166	0.283
1u9o	2.26	1.16		-5.1	-2.96		6.58	2.89		0.168	0.307
1w60	2.58	1.27		-3.66	-2.33		8.57	5.98		0.175	0.339
1x24	2.37	2.07		-3.32	-2.3		9.8	7.77		0.152	0.255
1yab	3.5	1.16		-4.56	-1.91		8.54	3.66		0.202	0.406
2a8z	1.54	0.89		-2.64	-1.33		6.75	6.25		0.133	0.202
2etc	2.01	1.42		-3.62	-2.12		4.92	5.74		0.145	0.206
2h1g	1.85	0.91		-2.37	-0.29		4.91	4.15		0.17	0.224
2jcl	2.38	1.9		-3.17	-1.38		9.52	8.42		0.171	0.23
2pej	2.48	1.9		-5.07	-3.76		2.07	0.64		0.16	0.255

## Sheet: Figure 3b
	CCmask			EMRinger
PDB code	Ref. standard restr.	AQuaRef		Ref. standard restr.	AQuaRef
6j6j	0.6929	0.63		4.44	4.03
8dq0	0.7806	0.741		3.18	3.23
5xb1	0.8638	0.815		3.97	2.75
8dat	0.7359	0.6862		1.47	0.55
7vvk	0.6821	0.6602		1.91	2.38
5yi5	0.8082	0.75		3.6	3.49
7vvn	0.7163	0.6767		1.72	2.12
6xmx	0.6579	0.5518		2.12	2.19
6y9x	0.8136	0.7437		-0.38	-0.37
6y9w	0.8212	0.7644		1.17	1.01
7kzn	0.642	0.6189		1.79	2.83
8ve0	0.7956	0.7638		4.3	4.45
8dl8	0.8374	0.8006		2.81	2.48
6ezj	0.7618	0.7085		4.65	3.86
6wik	0.7268	0.6806		1.59	1.18
7dnj	0.8319	0.801		3.66	2.42
8aza	0.7363	0.6472		1.18	1
7lkh	0.7926	0.7432		3.98	3.65
7pcq	0.8375	0.7819		2.91	3.51
7k9i	0.8294	0.7889		4.25	3.94
7vxz	0.8703	0.8272		4.9	3.61
7un3	0.6857	0.6113		2.26	1.83
8esa	0.8511	0.792		3.76	3.19
8qjy	0.839	0.7997		3.74	4.94
8ckz	0.7863	0.7564		3.72	4.19
8cl2	0.7918	0.7617		3.02	2.28
8g94	0.8653	0.8368		4.06	4.02
8cl4	0.785	0.7538		3.02	2.28
8idn	0.7841	0.7195		2.73	3.25
8e6k	0.8407	0.7923		4.02	3.59
8fsj	0.7728	0.6981		2.03	2.07
8r1g	0.688	0.5627		0.98	0.81
8qjx	0.8891	0.864		5.6	4.04
8qk3	0.8503	0.8059		3.6	3.86
8r1f	0.5794	0.5312		2.29	1.36
8sgt	0.7291	0.6747		1.37	1.86
8sgj	0.8601	0.8186		4.16	3.79
8jo4	0.7904	0.7423		4.23	3.91
8vi5	0.8676	0.8281		4.88	3.81
8vi4	0.8946	0.8716		6.8	5.77
8vi2	0.8733	0.8451		6.18	4.92

## Sheet: Figure 3c
	Rwork			Rfree
PDB code	Ref. standard restr.	AQuaRef		Ref. standard restr.	AQuaRef
1fb5	0.2094	0.2193		0.2432	0.2471
1jkt	0.2489	0.2993		0.3571	0.3384
1u87	0.1811	0.1763		0.2404	0.2283
1wl3	0.223	0.2355		0.2772	0.273
1xgo	0.1925	0.2507		0.2439	0.2583
2fdq	0.1499	0.1353		0.1927	0.1986
2yhj	0.2928	0.3025		0.3398	0.3345
4xcr	0.2051	0.209		0.2784	0.2986
4yei	0.2235	0.2229		0.2826	0.281
1fp9	0.2204	0.2247		0.2714	0.2727
1m10	0.2046	0.219		0.2642	0.2626
1u9o	0.2074	0.1882		0.266	0.2423
1w60	0.2399	0.2191		0.306	0.2717
1x24	0.2228	0.2119		0.2458	0.2485
1yab	0.1965	0.2221		0.2545	0.2576
2a8z	0.2175	0.2059		0.2492	0.2487
2etc	0.1927	0.1943		0.2475	0.2486
2h1g	0.1774	0.1729		0.2381	0.2287
2jcl	0.1896	0.2018		0.2326	0.2306
2pej	0.2352	0.226		0.2908	0.2815

## Sheet: Figure 3d
Standard restraints					Standard + additional restraints					AQuaRef
Angle		Distance			Angle		Distance			Angle		Distance
skew	kurtosis	skew	kurtosis		skew	kurtosis	skew	kurtosis		skew	kurtosis	skew	kurtosis
-0.382	2.159	-0.045	2.038		-0.335	1.849	0.26	2.059		-0.566	2.197	0.571	2.36
-0.581	2.348	0.112	2.13		-0.518	2.107	0.32	1.983		-0.706	2.373	0.798	2.711
-0.418	2.191	-0.169	2.05		-0.403	2.138	0.131	2.174		-0.609	2.385	0.676	2.516
-0.612	2.477	0.168	2.282		-0.553	2.218	0.181	2.293		-0.678	2.433	0.654	2.526
-0.462	2.171	-0.063	2.184		-0.463	1.862	0.266	1.858		-0.498	2.086	0.563	2.357
-0.492	2.143	0.041	2.003		-0.369	1.723	0.259	1.839		-0.438	1.888	0.463	2.079
-0.602	2.568	0.236	2.186		-0.929	3.036	0.604	2.277		-0.879	2.734	0.828	2.887
-0.404	2.12	0.048	2.16		-0.261	1.375	0.127	1.507		-0.435	1.713	0.444	1.939
-0.478	2.106	0.157	2.203		-0.447	1.803	0.361	1.87		-0.54	2.094	0.606	2.41
-0.404	2.239	-0.034	2.329		-0.378	2.032	0.254	2.226		-0.745	2.5	0.64	2.524
-0.445	2.447	0.067	2.146		-0.55	2.496	0.281	2.387		-0.801	3.019	0.871	2.755
-0.537	2.038	0.154	2.064		-0.546	1.927	0.347	1.971		-0.571	2.08	0.607	2.135
-0.456	1.981	0.054	2.025		-0.404	1.71	0.149	1.777		-0.515	1.927	0.503	2.061
-0.49	2.118	0.304	2.384		-0.387	1.678	0.447	1.908		-0.478	2.043	0.522	2.177
-0.629	2.442	0.217	2.046		-0.614	2.166	0.326	2.034		-0.642	2.204	0.592	2.221
-0.656	2.469	0.258	2.226		-0.611	2.284	0.418	2.281		-0.733	2.432	0.731	2.481
-0.532	2.19	0.073	2.171		-0.537	1.956	0.265	1.873		-0.694	2.281	0.655	2.347
-0.415	1.906	0.07	2.09		-0.331	1.558	0.332	1.67		-0.389	1.806	0.452	2.09
-0.916	3.146	0.28	2.299		-1.007	3.072	0.631	2.453		-0.957	2.987	1.118	3.814
-0.583	2.542	-0.062	2.481		-0.614	2.311	0.382	2.159		-0.833	2.814	0.831	2.755
-0.521	2.315	0.161	2.386		-0.447	2.046	0.142	2.285		-0.474	2.226	0.583	2.402
-0.622	2.891	0.051	2.335		-0.835	3.12	0.611	2.659		-0.937	2.908	0.766	3.033
-1.213	4.116	0.638	2.796		-1.179	3.79	0.637	2.936		-0.883	3.123	1.332	4.208
-0.149	3.035	-0.885	4.158		-0.156	1.319	-0.093	1.327		-0.367	1.672	0.372	1.977
-0.323	1.975	-0.145	2.252		-0.196	1.456	-0.15	1.454		-0.334	1.658	0.465	2.181
-0.548	2.89	-0.228	2.22		-0.575	1.966	0.062	1.707		-0.52	2.079	0.595	2.482
-0.545	2.518	-0.033	2.104		-1.085	3.31	0.825	2.55		-1.493	5.48	1.402	4.796
-0.444	2.067	-0.004	2.111		-0.341	1.742	0.281	1.882		-0.385	1.878	0.301	1.864
-0.701	2.974	-0.146	1.958		-0.406	1.681	0.16	1.681		-0.57	2.027	0.559	2.18
-0.347	1.79	-0.039	2.12		-0.265	1.61	0.127	1.632		-0.488	1.819	0.508	2.102
-0.291	1.766	-0.024	2.075		-0.277	1.616	0.09	1.64		-0.501	1.87	0.551	2.151
-0.498	2.57	-0.012	2.099		-0.453	2.008	0.126	1.801		-0.438	2.134	0.478	2.232
-0.509	2.438	-0.237	2.278		-0.76	2.912	0.229	2.046		-1.05	3.483	0.969	3.087
-0.313	2.055	-0.188	2.222		-0.476	1.993	0.33	1.544		-0.667	2.579	0.362	2.019
-0.431	2.432	-0.29	2.107		-0.734	2.537	0.405	2.14		-0.929	2.912	0.926	2.941
-0.28	1.735	0.001	2.121		-0.336	1.557	0.25	1.595		-0.597	1.931	0.596	2.203
-0.353	2.086	0.006	2.057		-0.516	2.062	0.309	1.899		-0.716	2.506	0.848	2.826
-0.477	2.379	-0.177	2.077		-0.459	1.933	0.18	1.855		-0.692	2.343	0.65	2.365
-0.333	2.332	-0.16	2.022		-0.442	2.07	0.165	1.88		-0.615	2.348	0.557	2.307
-0.686	2.84	-0.121	2.408		-0.868	3.175	0.172	2.231		-1.087	3.59	1.032	3.301
-0.297	2.196	0.035	1.933		-0.243	1.909	0.062	1.946		-0.553	2.314	0.593	2.492
-0.517	2.728	-0.247	2.231		-0.396	1.631	0.237	1.668		-0.431	1.781	0.535	2.067
-0.411	2.161	-0.04	2.231		-0.438	1.796	0.251	1.725		-0.522	1.992	0.468	1.981
-0.411	2.161	-0.04	2.231		-0.4	1.749	0.239	1.715		-0.521	1.993	0.462	1.981
-0.154	2.057	-0.299	2.174		-0.309	1.954	0.069	1.882		-0.697	2.535	0.925	2.835
-0.392	1.833	0.043	2.301		-0.329	1.577	0.254	1.676		-0.623	2.125	0.587	2.214
-0.444	2.483	-0.159	2.001		-0.416	1.88	0.048	1.872		-0.666	2.313	0.712	2.42
-0.57	2.663	-0.129	2.164		-0.884	3.224	0.363	2.33		-1.137	3.487	1.151	3.713
-0.406	2.613	-0.31	2.351		-0.723	2.439	0.391	1.766		-1.023	3.154	0.976	3.082
-0.411	2.298	-0.328	2.211		-0.664	2.539	0.183	2.073		-0.992	3.175	0.878	2.981
-0.486	2.31	0.027	2.082		-0.528	2.009	0.347	1.84		-0.678	2.299	0.674	2.457
-0.462	2.45	-0.443	2.194		-0.81	2.906	0.228	2.03		-1.018	3.23	1.012	3.256
-0.437	2.3	-0.124	2.055		-0.391	1.744	0.26	1.887		-0.555	2.051	0.6	2.298
-0.657	2.633	0.075	2.484		-1.078	3.439	0.415	2.562		-1.1	3.681	0.937	2.911
-0.458	2.217	-0.025	2.045		-0.952	3.178	0.266	2.133		-1.099	3.59	1.091	3.451
-0.652	2.636	0.201	2.236		-0.99	3.064	0.227	2.261		-1.144	3.512	0.972	3.059
-0.385	2.248	-0.054	2.01		-0.516	2.013	0.313	1.956		-0.599	2.177	0.702	2.328
-0.274	2.172	-0.133	1.99		-0.418	1.86	0.245	1.979		-0.619	2.184	0.68	2.291
-0.511	2.656	-0.073	2.105		-0.658	2.192	0.438	1.929		-0.699	2.297	0.792	2.569
-0.404	2.319	-0.093	2.223		-0.566	2.027	0.273	1.869		-0.772	2.434	0.722	2.5
-0.43	2.368	-0.076	2.099		-0.853	3.043	0.667	2.522		-1.213	3.718	1.113	3.595
-0.323	2.52	-0.092	2.334		-0.401	1.596	0.343	1.856		-0.555	1.923	0.649	2.125
-0.118	2.476	-0.202	2.401		-0.386	1.56	0.277	1.825		-0.57	1.938	0.651	2.102
-0.28	2.509	-0.189	2.193		-0.338	1.534	0.191	1.763		-0.582	1.909	0.594	2.039

## Sheet: Figure 3e
	Standard restraints		AQuaRef
PDB/EMDB	Coordinate r.m.s.d. (Å)	Tostion angle r.m.s.d. (degrees)	Coordinate r.m.s.d. (Å)	Tostion angle r.m.s.d. (degrees)
5xb1_6714	0.603	11.69	0.389	4.79
5yi5_6830	0.891	9.48	0.501	4.45
6ezj_3999	0.588	13.14	0.583	8.9
6j6j_0689	0.525	14.9	0.427	8.09
6wik_21684	0.952	16.4	0.917	11.95
6xmx_22265	0.869	14.02	0.372	5.34
6y9w_10739	0.847	13.39	0.739	7.15
6y9x_10740	0.958	16.34	0.745	7.25
7dnj_30785	0.698	11.29	0.645	9.77
7k9i_22749	0.947	19.76	0.764	12.53
7kzn_23083	1.148	18.76	1.11	15.07
7lkh_23408	0.576	16.63	0.54	10.21
7pcq_13325	0.601	12.63	0.456	5.14
7un3_26612	0.768	11.85	0.74	9.33
7vvk_32142	0.82	13.59	0.708	8.53
7vvn_32145	0.914	15.15	0.794	9.05
7vxz_32189	0.717	11.01	0.692	9.68
8aza_15757	0.917	11.53	0.763	9.01
8ckz_16707	1.024	9.18	0.953	7.41
8cl2_16710	0.937	9.13	0.909	6.73
8cl4_16712	0.937	9.13	0.909	6.73
8dat_27275	0.974	12.62	0.835	9.05
8dl8_27499	0.988	13.45	0.95	10.47
8dq0_27645	0.576	12.03	0.521	6.7
8e6k_27921	0.508	11.28	0.482	7.04
8esa_28573	0.857	13.84	0.698	6.94
8fsj_29419	0.882	14.25	0.742	8.72
8g94_29861	0.495	9.68	0.523	7.62
8idn_35369	0.757	17.94	0.511	9.7
8jo4_36455	0.741	10.7	0.62	5.55
8qjx_18453	0.446	9.37	0.426	6.13
8qjy_18454	0.574	13.31	0.439	6.79
8qk3_18455	0.565	12.23	0.489	7.1
8r1f_18809	0.783	13.56	0.568	7.03
8r1g_18810	0.91	15.93	0.573	7
8sgj_40457	0.435	10	0.352	7.56
8sgt_40467	0.596	13.32	0.436	8.59
8ve0_43160	0.656	10.63	0.541	7.88
8vi2_43246	0.388	8.99	0.341	3.88
8vi4_43248	0.412	9.25	0.343	3.99
8vi5_43249	0.429	9.73	0.355	4.06
1fb5	0.659	9.25	0.607	8.17
1jkt	0.982	17.35	0.807	8.21
1u87	0.453	9.34	0.355	5.24
1wl3	0.209	5.3	0.322	6.11
1xgo	0.75	12.4	0.65	9.32
2fdq	0.432	6.8	0.42	6.5
2yhj	0.382	5.65	0.439	6.42
4xcr	0.705	12.49	0.644	10.18
4yei	0.303	5.46	0.335	6.13
1fp9	0.558	7.32	0.504	5.32
1m10	0.513	8.65	0.48	6.79
1u9o	0.842	7.32	0.803	6.24
1w60	0.584	9.02	0.58	8.15
1x24	0.772	8.47	0.79	9.15
1yab	0.914	11.17	0.878	8.96
2a8z	0.364	5.55	0.362	4.57
2etc	0.54	7.54	0.538	6.04
2h1g	0.477	6.37	0.468	5.43
2jcl	0.635	6.79	0.611	5.7
2pej	0.839	8.07	0.81	7.78

## Sheet: Figure 3f
Symbol	MP score	RamaZ	CaBLAM	deltaR	Rfree	CCmask	EMRinger	RMSD
o	1.71	-0.41	1.99	4.76921	26.7893	0.76804	2.65	8.07
D	2.42	-5.41	4.19	5.44917	26.9724	0.78677	3.21	11.34
*	1.02	-1.74	1.58	4.66816	26.7862	0.73772	2.93	7.53
_	1.02+0.46	-1.74-0.83	1.58-1.29	4.66816-1.60164	26.78619-3.46869	0.73772-0.08570	2.93-1.33	7.53-2.15
_	1.02-0.46	-1.74+0.83	1.58+1.29	4.66816+1.60164	26.78619+3.46869	0.73772+0.08570	2.93+1.33	7.53+2.15

## Sheet: Figure 4a
Rfree
	AQ	RE	AM	RO
0.2	6.25	6.25	6.25	6.25
0.24	25	37.5	18.75	37.5
0.27	50	25	43.75	37.5
0.3	6.25	18.75	18.75	0
0.33	12.5	12.5	12.5	18.75

## Sheet: Figure 4b
Rfree-Rwork
	AQ	RE	AM	RO
0.02	18.75	12.5	6.25	0
0.05	75	43.75	62.5	37.5
0.08	6.25	31.25	18.75	56.25
0.11	0	12.5	12.5	0
0.13	0	0	0	6.25

## Sheet: Figure 4c
CCmask
	AQ	SE
0.57	7.69	2.56
0.64	12.82	0
0.71	25.64	17.95
0.79	38.46	41.03
0.86	15.38	38.46

[truncated: 12 more sheets: Figure 4d, Figure 4e, Figure 4f, Figure 4g, Figure 4h, Figure 4i, Figure 6a, Figure 6b, Figure 6c, Figure 7a, Figure 7b, Figure 7c]
